# Supplementary material for: Non‐zero‐sum neutrality test for the tropical rain forest community using long‐term between‐census data
Source: Ecol Evol. 2022 Jan 17;12(1):e8462. doi: 10.1002/ece3.8462 (PMC8809451; doi:10.1002/ece3.8462)
Supplement: Supplementary file 3 — Table S1 [file ECE3-12-e8462-s003.xlsx]

## Sheet: TableS1
Table S1. Non-zero-sum Nsp test for BCI and Pasoh in snapshot census data.															less than	more than
			Interval(year)											ZeroSum (mode1)							Nsp test
Site	Year1	Year2		J1	d	r	J2	Nsp	θ	m	I	R			Sig1			Sig2			two-tailed			one-tailed (upper)
BCI	1982	1985	3	20882	1840	2036	21078	5	47.28	0.15	3684.88	0.936752		2.09	-	6(8)	NS		6(7)	NS	-	6(8)	NS	6(7)	NS
BCI	1985	1990	5	21078	2124	2890	21844	3	47.87	0.15	3719.47	1.27031		2.97	-	6(8)	NS		6(7)	NS	-	8(9)	NS	7(8)	NS
BCI	1990	1995	5	21844	1939	2254	22159	2	48.58	0.1	2427	1.03937		1.97	-	6(7)	NS		5(7)	NS	-	6(7)	NS	5(7)	NS
BCI	1995	2000	5	22159	2279	1998	21878	3	48.28	0.11	2738.63	0.784793		1.78	-	6(7)	NS		5(6)	NS	-	6(7)	NS	5(6)	NS
BCI	2000	2005	5	21878	2474	2173	21577	3	47.81	0.11	2703.9	0.786654		1.95	-	6(7)	NS		5(7)	NS	-	6(7)	NS	5(7)	NS
BCI	2005	2010	5	21577	2357	2350	21570	0	46.89	0.12	2942.18	0.877519		2.16	-	6(8)	NS		6(7)	NS	-	6(7)	NS	6(7)	NS
BCI	1985	2005	20	21078	7628	8127	21577	9	47.87	0.15	3719.47	0.895856		9.22	4(2)	16(19)	**		15(18)	**	2(0)	15(17)	NS	13(16)	NS
BCI	1990	2010	20	21844	7995	7721	21570	6	48.58	0.1	2427	0.874518		7.44	3(1)	14(16)	NS		13(15)	*	1(0)	13(15)	NS	12(14)	NS
BCI	1982	2005	23	20882	8842	9537	21577	10	47.28	0.15	3684.88	0.902773		11.12	5(4)	19(21)	**		18(20)	**	3(1)	16(18)	NS	15(17)	NS
BCI	1985	2010	25	21078	9212	9704	21570	8	47.87	0.15	3719.47	0.885683		11.47	5(4)	19(22)	*		18(21)	**	3(1)	17(19)	NS	15(18)	NS
BCI	1982	2010	28	20882	10262	10950	21570	9	47.28	0.15	3684.88	0.892942		13.32	7(5)	22(24)	**		20(23)	**	3(2)	18(21)	NS	17(19)	NS
Pasoh	1985	1990	5	26551	891	2283	27943	3	191.24	0.09	2625.82	2.27745		6.01	2(1)	12(14)	NS		11(13)	NS	1(0)	12(14)	NS	11(13)	NS
Pasoh	1990	1995	5	27943	2274	3996	29665	13	192.32	0.08	2429.74	1.57187		9.76	4(3)	17(20)	NS		16(19)	*	3(2)	17(19)	NS	16(18)	NS
Pasoh	1995	2000	5	29665	2707	2178	29136	8	194.8	0.07	2232.77	0.754643		4.94	1(NA)	11(12)	NS		10(12)	NS	0(-)	10(12)	NS	10(12)	NS
Pasoh	2000	2005	5	29136	2980	2394	28550	12	195.86	0.07	2192.96	0.754335		5.57	1(1)	12(13)	*		11(13)	*	0(0)	11(13)	*	11(13)	*
Pasoh	2005	2010	5	28550	3225	3210	28535	7	195.61	0.08	2482.52	0.915949		7.95	3(2)	15(17)	NS		14(16)	NS	2(1)	15(17)	NS	13(16)	NS
Pasoh	1985	2005	20	26551	7716	9715	28550	24	191.24	0.09	2625.82	1.10594		27.25	18(15)	39(43)	**		37(41)	**	14(11)	35(38)	NS	33(37)	NS
Pasoh	1990	2010	20	27943	9764	10356	28535	27	192.32	0.08	2429.74	0.965678		27.51	18(15)	39(43)	**		37(41)	**	14(11)	35(38)	NS	33(37)	NS
Pasoh	1985	2010	25	26551	10047	12031	28535	28	191.24	0.09	2625.82	1.05128		34.91	24(21)	48(52)	**		46(50)	**	18(15)	41(45)	NS	39(43)	NS
